# Supplementary material for: Perilipin2-dependent lipid droplets accumulation promotes metastasis of oral squamous cell carcinoma via epithelial-mesenchymal transition
Source: Cell Death Discov. 2025 Jan 28;11:30. doi: 10.1038/s41420-025-02314-1 (PMC11775315; doi:10.1038/s41420-025-02314-1)
Supplement: Supplementary file 7 — Supplementary Table 1 [file 41420_2025_2314_MOESM7_ESM.xlsx]

## Sheet: Supplementary Table 1
gene_name	hsc3_PA_1	hsc3_PA_2	hsc3_PA_3	hsc3_con_1	hsc3_con_2	hsc3_con_3
MYOM2	0.176889	0.30592	0.232406	0.115824	0.091545	0.087273
TNIP3	0.786731	0.971852	0.717992	0.169344	0.640136	0.394824
SERPINB3	0.830087	0.393116	0.459714	0	0.323993	0
ABCC9	0.085099	0.107688	0.154801	0.438082	0.152474	0.308755
UBE2A	93.2508	141.938	147.981	58.8573	55.6066	57.7055
ZNF506	0.41635	0.211677	0.154285	0.085036	0.048745	0.142336
SH2D3C	0.453583	0.906345	0.753481	0.246253	0.445668	0.315752
SLC7A4	0.329594	0.278146	0.678613	0.085583	0.09475	0.213284
MEFV	0.313939	0.16123	0.294252	0.095209	0.031079	0.158143
TJP3	0.345344	0.446556	0.466781	0	0.452229	0.057171
PBX4	0.322431	0.617758	0.881481	1.20481	1.57958	1.41488
RUNDC3A	0.206443	0.083868	0.505149	0.483227	0.424872	0.794886
EFNB3	0.119165	0.119017	0.145784	0.145847	0.286284	0.494844
CUX2	0.168175	0.139889	0.015405	0.034331	0.067388	0.021432
RAB5B	12.8197	66.4066	80.1709	15.5733	42.4107	15.5989
RSPH4A	0.045304	0.067027	0	0.083172	0.249	0.301063
MDGA1	0.120679	0.496261	0.194219	0.04351	0.058996	0.026127
B3GAT2	0.045505	0.349924	0.1163	0.366189	0.96831	0.073152
WIPF1	0.083704	0.153266	0.0512	0.320081	0.226228	0.312787
HPCAL4	0.316179	0.355183	0.519675	0.216525	0.083104	0.24104
TRIM32	7.26124	7.9507	7.42147	8.17013	31.4692	29.7667
TMEM189-UBE2V1	0	0	0	2.81466	0	1.96732
ATP5S	7.91581	7.7231	8.30915	20.5259	19.0632	20.0117
PTPRB	0.079535	0.085693	0.042717	0.011135	0.012624	0.010302
GNGT1	0.696776	0.894424	0.939552	0.526919	0.405315	0.285556
PNPLA7	0.017989	0.136968	0.082061	0.207137	0.185477	0.318016
NPAS1	1.8461	1.31858	2.39411	0.547167	0.885108	0.878169
MATN3	0.050706	0.253216	0.184393	0.356196	0.388295	0.34868
EMILIN2	0.086621	0.043257	0.059608	0.167622	0.094223	0.210958
ACY3	1.06556	0.629532	0.604555	1.08247	2.43953	2.18806
CLDN10	0	0.517174	0.3537	0.024398	0	0.055225
PKIB	2.36789	0.964899	2.23958	0.488555	0.772679	1.0652
SYTL2	0.333732	0.212627	0.183504	0.127094	0.087867	0.055918
LBX1	0.551649	0.465185	0.242956	0.121531	0.119277	0.227267
MYPN	0.290186	0.333456	0.110244	0.124856	0.094262	0.023983
NPFF	0	3.09339	0	1.5376	2.51911	2.36535
CELF6	0.002575	0.08965	0	0.385512	0	0.260939
CCDC40	0.598355	0.16761	0.459363	1.08509	0.755455	0.737423
ZNF750	0.115286	0.051088	0.063253	0.23601	0.124213	0.22233
PPFIA4	0.088498	0.039667	0.045567	0.186214	0.133986	0.136556
AC073896.1	2.77459	0	0.703933	3.3903	2.05733	1.73949
ROPN1L	0.297403	2.30292	0.660214	0.090999	0.312589	0.502159
PLIN2	0.370427	0.833141	0.903849	0.297672	0.0313	0.07438
ESAM	0.418928	0.696345	0.445242	0	0.062903	0.321185
PALM2-AKAP2	0.597694	0.121443	0	0	0	0
SLC13A3	0.128026	0.30295	0.399557	0.724641	1.59968	0.823913
ABCG1	0.220916	0.465119	0.534307	0.232327	0.242995	0.084419
RNASEK-C17orf49	1.96648	1.80473	1.90134	0	0	2.27203
OLFML2B	0.472961	0.525722	0.35233	0.332488	0.127585	0.139251
TRIM17	0.146007	0.224168	0.339847	0.534886	0.329131	0.662655
CRYBA2	0	0.559676	0.471742	0	1.57032	0.966354
ATXN7	9.53427	5.79605	5.88152	0.06745	8.75229	1.0688
NOS3	0.21673	0.423748	0.39713	0.062347	0.235256	0.165018
ZNF23	1.1358	2.7611	2.26969	1.91693	7.28145	6.49578
KLK1	0.632403	0.387582	0.367012	0	0.124381	0.11682
ANGPTL4	22.1666	21.9619	20.728	7.54368	8.25283	7.38157
HID1	1.33864	1.1377	1.47871	0.394297	0.641857	0.937453
JMJD7-PLA2G4B	9.67726	0	0.908907	0.823435	11.798	11.5563
OTUD7A	0.231904	0.037255	0.388305	0.136963	0.150139	0
CCDC144A	0.04909	0	0	0.020468	0.081515	0.084099
RASA4B	0.243265	0.361218	0	0	0	0
GSTA4	0.418604	0.093584	0.186926	1.08321	0.086433	0.657589
ZNF672	8.28577	8.80114	35.3985	36.6585	39.7508	38.4262
RSPH9	0.38809	0.384312	0.581448	0.190221	0	0.291751
LRRC20	8.03965	5.06055	4.98486	11.3847	12.5894	12.1982
RAB43	6.72486	5.37686	7.57179	6.9468	18.2309	20.0693
ADCY5	0.017505	0.075683	0.023744	0.008034	0.108132	0.219619
DAG1	14.4564	13.6553	91.3781	16.5952	13.729	11.2216
MST1	0.668131	1.07631	0.363239	0.534808	0.315234	0.186546
PPM1E	0	0.018554	0.080841	0.147338	0.14651	0.091704
GRAMD2A	0.102032	0.194794	0.185183	0.214181	0.532347	0.66289
AMIGO3	0.139271	0.834329	0.335704	5.35378	5.50882	4.81914
DEFB103A	6.14959	6.53554	4.66956	3.57127	2.21884	1.85093
DEFB103B	6.14959	6.53554	4.65369	3.38984	2.21884	1.85093
APOLD1	1.54413	3.80137	1.0343	12.2665	1.34878	1.78892
TSKU	19.3839	15.7958	22.7371	51.5504	52.5758	54.6665
FAM167B	0.906706	0.59553	1.25134	0.4153	0.299639	0.425873
VPS33B	10.8559	9.97789	5.08021	3.74143	4.73991	4.095
C6orf58	0.426609	0.532598	0.191474	0.780916	0.862515	0.725648
ZNF284	1.51935	0.286047	0	0.998756	1.27279	1.44588
RGS9BP	0.351429	0.470542	0.567937	0.121783	0	0.202734
RHCE	0.218843	0.164656	0.064878	0.465642	0.674676	0.225284
TMEM198	0.40171	0.785787	0.934317	1.68602	1.78186	1.22469
ARL9	0.298762	0.414517	0.374872	0.828986	0.542702	0.819429
HIST1H4C	2.53415	2.35078	1.82037	1.34945	0.530119	1.15993
KCNMB2	0.077993	0.256437	0.305995	0	0.045181	0.172427
NPIPB13	0	9.23349	0	7.23145	12.5025	7.61152
GJC2	0.255773	0.056988	0.183237	0.523763	0.364831	0.196181
CIPC	14.267	13.7704	13.1179	3.84378	5.68846	4.26898
GP1BB	0.32964	0.738131	0.75362	0	0.63924	0
MAFB	0	0.113018	0.103827	0.103411	0.203779	0.432007
COL11A2	0.079014	0.079513	0.036675	0.161538	0.168988	0.182254
C9orf129	0	0.332297	0.246932	0.685831	2.15187	2.37766
PSORS1C2	0	0.269715	0	1.08984	0.60924	0.325847
HLA-G	0.820701	0.676526	0.413601	0.445203	0.1437	0
C1QTNF9B	0.539246	0.385222	0.096516	0.863848	0.750208	0.947941
AKR7L	0.154444	0.337671	0.227471	0.504671	1.03729	1.2223
MEF2B	0.733139	0.122785	0.086653	1.21961	1.48038	1.28129
FER1L6	0.274606	0.116114	0.484989	0.222107	0.133193	0.072236
RPL17-C18orf32	11.1252	25.7065	10.9998	17.8917	0	5.57966
C4B	0.07032	0.023099	0.119192	0.317821	0.432366	0.500285
GOLGA8N	0.054853	0.132698	0.070419	0.128854	0.299407	0.145696
HYPK	9.86364	10.1579	8.62131	2.17584	8.2838	0.752095
PPAN-P2RY11	15.9069	22.6157	0	0	0.653213	0
CFAP57	0.286986	0.233295	0.236939	0.422659	0.744908	0.666086
P2RY11	1.46974	2.32031	10.1306	12.3378	10.1786	9.20664
PRR5-ARHGAP8	1.6345	18.5339	1.19002	1.33512	1.60438	0.830073
MSANTD3-TMEFF1	1.15011	1.4566	1.5766	0.682533	0.734525	0.278658
AP000350.4	0	1.16872	0	0	2.0217	3.93011
AC005324.3	1.00741	0.060452	3.04776	1.95592	0.994729	6.62272
NPIPA2	0	0	0.835907	1.54851	0.654418	0.712552
STX16-NPEPL1	0	0.635222	0.301436	0.26631	0.048565	0.096224
SAA2-SAA4	1.52078	1.0535	0.63592	0	0.495399	0.719939
KLRC4-KLRK1	0.854123	0.261734	0.449807	0.03526	0.189632	0.199492
AP003419.1	1.30277	4.53311	0	27.124	0	1.20295
C17orf100	0.364172	0.946302	0.333472	1.46672	1.17052	0.833346
LIMS3	0	0	0.476651	2.09841	0	1.75333
AC025165.3	0.926894	0.055127	0.566156	1.70554	1.13853	2.06781
SPECC1L-ADORA2A	0.097314	0	0.028572	0.131922	0.305751	0
POC1B-GALNT4	3.08408	3.25177	0.073116	0.980616	1.11157	0.139865
TGFBR3L	0.101573	0.207199	0	0.518109	0.757386	0.447406
AC093525.2	0	0	1.44129	4.1269	2.11231	0.766233
C15orf65	1.68654	1.94219	0.646474	0.95678	0.566224	0.531179
AC138894.1	0.362885	0	1.33509	0	0.111732	0
PCDHGA4	0.97132	0.332503	0.731247	0.342559	0.428468	0.160613
FXYD1	2.1414	0.528014	1.91106	0.343415	0.812938	0.783045
AC067968.1	0.034403	0.671592	0.666825	0	0	0
AC023509.3	0.903603	0	0.557429	0.043292	0	0
AC011511.4	0	0	0	0.844409	7.72913	1.96071
AC010522.1	1.18073	0.675003	0.256795	2.69489	0.357772	2.39879
AC010422.6	0.094547	0.094595	0.137132	0.274643	0.946599	0.062397
AC011473.4	0.841597	0.37027	0.497997	0.797977	1.16755	1.8254
AC004754.1	0	0.202781	0.168239	0.277097	0.506917	1.18925
TSNAX-DISC1	0	0	0	0.794163	0	0.257446
AC114490.2	1.12727	0.991012	1.16395	0.063947	0.389605	1.03415
AC104109.3	1.56194	244.039	0.575068	1.37008	0.933438	2.32089
AC073610.3	0.133617	0	0.168395	0.727365	0.894254	0
CBSL	1.20509	1.27803	0.810309	1.38107	0	0
TBC1D3	0.413243	0.380987	0.30499	0	0.465356	0
HIST1H2BO	3.38488	0	4.31804	1.58619	0.913138	0.872624
TCAF2C	0.503102	0	0	0.496036	0.264771	0.291356
AC008687.8	0	2.30797	1.41175	0	0.050904	0.530589
AC118553.2	0.38247	0.454006	0.50909	2.35661	0.199481	3.85774
AC131160.1	2.68259	2.31447	0	0.961741	0	0.904575
SCO2	2.25336	1.60278	2.19573	17.7459	5.54349	2.45216
AC004922.1	5.76675	0.835575	4.03507	4.23083	15.0449	2.83692
AC007240.1	127.878	1.70327	1.07604	130.668	152.968	107.78
ATXN7	1.20996	2.4511	2.79006	10.7807	0.742221	9.50563
